# Supplementary material for: Evolutionary Predictors of Post-COVID Syndrome
Source: J Clin Med. 2026 Jul 15;15(14):5550. doi: 10.3390/jcm15145550 (PMC13412679; doi:10.3390/jcm15145550)
Supplement: Supplementary file 1 [file jcm-15-05550-s001.zip]

Archive with 1 entries (1 files):
- jcm-4403834-supplementary.pdf
